# Supplementary material for: Carotid Intima–Media Thickness and Narrowing in Rheumatoid Arthritis: Impact of Age, Diabetes, and Conventional Risk Factors
Source: Biomedicines. 2026 Apr 3;14(4):817. doi: 10.3390/biomedicines14040817 (PMC13113294; doi:10.3390/biomedicines14040817)
Supplement: Supplementary file 1 [file biomedicines-14-00817-s001.zip]

Archive with 1 entries (1 files):
- biomedicines-4146998-supplementary.pdf
